# Supplementary material for: Collective Vortex-Like Movement of Bacillus subtilis Facilitates the Generation of Floating Biofilms
Source: Front Microbiol. 2018 Mar 29;9:590. doi: 10.3389/fmicb.2018.00590 (PMC5884953; doi:10.3389/fmicb.2018.00590)
Supplement: Supplementary file 1 [file DataSheet1.ZIP]

Archive with 1 entries (1 files):
- trialForAutoAnalysis.m
