# Supplementary material for: Collective Vortex-Like Movement of Bacillus subtilis Facilitates the Generation of Floating Biofilms
Source: Front Microbiol. 2018 Mar 29;9:590. doi: 10.3389/fmicb.2018.00590 (PMC5884953; doi:10.3389/fmicb.2018.00590)
Supplement: Supplementary file 1 [file DataSheet1.ZIP › trialForAutoAnalysis.m]

function trialForAutoAnalysis

[fileName,folderName] = uigetfile('*.mat');
load([folderName,'\',fileName]);
gapBetweenConsecutiveImages = zeros(size(data.matrix,1),size(data.matrix{1},3)-1);
sumGapBetweenConsecutiveImages = zeros(size(data.matrix,1),size(data.matrix{1},3)-1);

for i = 1:size(data.matrix,1)
    frame1 = double(data.matrix{i}(:,:,1));
    mask = true(size(frame1));
    mask2 = true(size(frame1));
    for k = 1:size(mask,1)
        firstPixel = find(frame1(k,:)~=255,1,'first');
        lastPixel = find(frame1(k,:)~=255,1,'last');
        if ~isempty(firstPixel)&&~isempty(lastPixel)
            if (lastPixel-firstPixel+1)>50
                firstPixel = firstPixel+25;
                lastPixel = lastPixel-25;
            end
            mask(k,firstPixel:lastPixel) = false;
        end
    end
    for k = 1:size(mask2,2)
        firstPixel = find(frame1(:,k)~=255,1,'first');
        lastPixel = find(frame1(:,k)~=255,1,'last');
        if ~isempty(firstPixel)&&~isempty(lastPixel)
            if (lastPixel-firstPixel+1)>50
                firstPixel = firstPixel+25;
                lastPixel = lastPixel-25;
            end
            mask2(firstPixel:lastPixel,k) = false;
        end    
    end
    mask = mask|mask2;
    for j = 1:size(data.matrix{i},3)-1
        thisFrame = double(data.matrix{i}(:,:,j));
        nextFrame = double(data.matrix{i}(:,:,j+1));
        thisFrame(mask) = NaN;
        nextFrame(mask) = NaN;
        gap = abs(thisFrame-nextFrame);
        gapBetweenConsecutiveImages(i,j) = nanmean(nanmean(gap));
        sumGapBetweenConsecutiveImages(i,j) = nansum(nansum(gap));
    end
    disp(num2str(i));
end
parameters = {'gapBetweenConsecutiveImages','gapBetweenConsecutiveImages2','sumGapBetweenConsecutiveImages','sumGapBetweenConsecutiveImages2'};
%parameters = {'gapBetweenConsecutiveImages','sumGapBetweenConsecutiveImages'};
%bigGroups = {'wt','cssRS'};
bigGroups = {'wt','motAB','hag','cheA','cheY'};
groupColors = {[0,0,1],[1,0,0],[1,0.7,0],[0,0.64,0.13],[0,0.87,0.5],[0.87,0,0.8],[0.42,0,0.54],[0.5,0.5,0.5],[0,0,0]};
legendLabels = cell(1,size(gapBetweenConsecutiveImages,1));
indexLabels = 1;

gapBetweenConsecutiveImages2 = gapBetweenConsecutiveImages;
sumGapBetweenConsecutiveImages2 = sumGapBetweenConsecutiveImages;

groupWells = cell(length(bigGroups),1);

[fileName,folderName] = uigetfile('*.xlsx','Get Excle file with pellicle formation times',folderName);
if fileName~=0
    [~,~,wellPellicleFormationTime] = xlsread([folderName,'\',fileName]);
    for i = 1:size(wellPellicleFormationTime,1)
        index = ~cellfun('isempty',strfind(data.groupName,wellPellicleFormationTime{i,1}));
        gapBetweenConsecutiveImages2(index,wellPellicleFormationTime{i,2}-10:end) = NaN;
        sumGapBetweenConsecutiveImages2(index,wellPellicleFormationTime{i,2}-10:end) = NaN;
    end
end

for i = 1:length(bigGroups)
    groupWells{i} = find(~cellfun('isempty',regexpi(data.groupName,bigGroups{i})));
    for j = 1:length(groupWells{i})
        legendLabels(indexLabels+j-1) = data.groupName(groupWells{i}(j));
    end
    indexLabels = indexLabels + length(groupWells{i});
end
legendLabels(cellfun('isempty',legendLabels)) = [];


outputExcelEachWell = cell(size(gapBetweenConsecutiveImages,2)+1,length(legendLabels));
outputExcelEachWell(1,:) = legendLabels;
outputExcelMean = cell(size(gapBetweenConsecutiveImages,2)+1,length(bigGroups));
outputExcelMean(1,:) = bigGroups;
outputExcelstd = cell(size(gapBetweenConsecutiveImages,2)+1,length(bigGroups));
outputExcelstd(1,:) = bigGroups;

for ii=1:length(parameters)
    localdata = eval(parameters{ii});
    figure;
    h1 = axes;
    figure;
    h2 = axes;
    figure;
    h3 = axes;
    outputExcelIndex = 1;
    for i = 1:length(bigGroups)
        meanGroup = zeros(length(groupWells{i}),size(gapBetweenConsecutiveImages,2));
        for j = 1:length(groupWells{i})
            plot(h1,localdata(groupWells{i}(j),:),'Color',groupColors{i});
            hold(h1,'on');
            meanGroup(j,:) = localdata(groupWells{i}(j),:);
            if ii==2
                outputExcelEachWell(2:end,outputExcelIndex) = num2cell(localdata(groupWells{i}(j),:));
            end
            outputExcelIndex = outputExcelIndex+1;
        end
        axes(h2);
        shadedErrorBar([],mean(meanGroup,1),std(meanGroup,1),{'Color',groupColors{i}});
        hold(h2,'on');
        plot(h3,mean(meanGroup,1),'Color',groupColors{i});
        hold(h3,'on');
        if ii==2
            outputExcelMean(2:end,i) = num2cell(mean(meanGroup,1));
            outputExcelstd(2:end,i) = num2cell(std(meanGroup,1));
        end
    end
    set(h1,'xtick',0:40:length(gapBetweenConsecutiveImages),'xticklabel',(0:10:ceil((length(gapBetweenConsecutiveImages)/4))));
    set(h2,'xtick',0:40:length(gapBetweenConsecutiveImages),'xticklabel',(0:10:ceil((length(gapBetweenConsecutiveImages)/4))));
    set(h3,'xtick',0:40:length(gapBetweenConsecutiveImages),'xticklabel',(0:10:ceil((length(gapBetweenConsecutiveImages)/4))));
    legend(h1,legendLabels);
    legend(h2,bigGroups);
    legend(h3,bigGroups);
end

defaultName = [folderName,'\','gapBetweenConsecutiveImages'];
[fileName,pathName,~] = uiputfile('.xls','Choose destination',defaultName);
if ~isempty(fileName) && ~isequal(fileName,0)
    try
        xlswrite([pathName,fileName],outputExcelEachWell,'EachWell');
        xlswrite([pathName,fileName],outputExcelMean,'Mean');
        xlswrite([pathName,fileName],outputExcelstd,'STD');
        winopen([pathName,fileName]); 
    catch ME
        errordlg(ME,'error');
    end
end
end
