# Supplementary material for: Collective Vortex-Like Movement of Bacillus subtilis Facilitates the Generation of Floating Biofilms
Source: Front Microbiol. 2018 Mar 29;9:590. doi: 10.3389/fmicb.2018.00590 (PMC5884953; doi:10.3389/fmicb.2018.00590)
Supplement: Supplementary file 3 [file Table1.xlsx]

## Sheet: Sheet1
Supplementary Table 1: Bacterial strains used in this study
No.	Genotype			Reference	Description
1		Wild-type (NCIB3610)	(Branda et al., 2001)		Natural isolate of B. subtilis
2		Δhag::tet	(Vlamakis et al., 2008)		Flagellin mutant
3		ΔmotAB::mls	This study		Motor mutant [lacking the stators,complexes of membrane-bound proton channels]
4		ΔtasA::kan	(Chu et al., 2006)		A mutant in the matrix protein TasA
5		ΔepsH::tet	(Branda et al., 2004)		A mutant in exopolysaccharides synthesis
6		ΔepsH::tet, ΔtasA::kan	(Branda et al., 2006)		A matrix null mutant
7		ΔcheA::tet	(Kearns and Losick, 2003)		Chemotaxis mutant, lacking a key protein involved in the transmission of sensory signals from the chemoreceptors to the flagellar motors.
8		ΔcheY::tet	(Kearns and Losick, 2003)		Chemotaxis mutant, lacking a key protein involved in the transmission of sensory signals from the chemoreceptors to the flagellar motors.
9		ΔluxS::tet	Lab collections		A mutant in the enzyme S-ribosylhomocysteine lyase lacking the synthesis capacity of autoinducer 2
