# Supplementary material for: Collective Vortex-Like Movement of Bacillus subtilis Facilitates the Generation of Floating Biofilms
Source: Front Microbiol. 2018 Mar 29;9:590. doi: 10.3389/fmicb.2018.00590 (PMC5884953; doi:10.3389/fmicb.2018.00590)
Supplement: Supplementary file 4 [file Table2.xlsx]

## Sheet: Sheet1
Supplementary Table 2: The primers used to generate the relevant bacterial strains for this study
No.	Name	Description	Sequence
1	motAB-A	Used for deletion of motAB using long-flanking homology PCR mutagenesis	ATATGTCGGCCATGAGGAAGCTG
2	motAB-B		CAATTCGCCCTATAGTGAGTCGTACCGATTAACGAAGTTTTATCCATAG
3	motAB-C		CCAGCTTTTGTTCCCTTTAGTGAGATAGCAAAAAAGGAAGCCTTGTGAC
4	motAB-D		TCGTTTTTAATTCGGTTGTGCTTGC
