# Supplementary material for: Collective Vortex-Like Movement of Bacillus subtilis Facilitates the Generation of Floating Biofilms
Source: Front Microbiol. 2018 Mar 29;9:590. doi: 10.3389/fmicb.2018.00590 (PMC5884953; doi:10.3389/fmicb.2018.00590)
Supplement: Supplementary file 5 [file Table3.xlsx]

## Sheet: Sheet1
Supplementary Table 3: The statistical analysis for Figure 5, panel B and Figure S3. The results were analyzed as descrived in the Materials and Methods section by paired two tailed student's t-test
P_value (vs. WT)	ΔluxS	ΔluxS+DPD	ΔluxS+CM_WT	ΔluxS+CM_luxS	ΔtasA
v1	0.051606	0.177808	0.621308	0.141927	0.476621
v2	0.00858092	0.476621	0.54147	0.0031982	0.0248962
v3	0.00212288	0.070484	1	0.0031982	0.0486302
P_value (vs. luxS)	WT	ΔluxS+DPD	ΔluxS+CM_WT	ΔluxS+CM_luxS	ΔtasA
v1	0.051606	0.00858092	0.00283785	0.476621	0.621308
v2	0.00858092	0.0195542	0.0195542	0.621308	1
v3	0.00212288	0.00196911	0.00605473	0.621308	0.476621
In red are indicated statistically (P-value<0.05) and Biologically significant (delay> 2 hrs) samples
